# Supplementary material for: Integrated algorithm combining plasma biomarkers and cognitive assessments accurately predicts brain β-amyloid pathology
Source: Commun Med (Lond). 2023 May 10;3:65. doi: 10.1038/s43856-023-00295-9 (PMC10172320; doi:10.1038/s43856-023-00295-9)
Supplement: Supplementary file 2 — Supplementary Data 1 [file 43856_2023_295_MOESM2_ESM.xlsx]

## Sheet: Baseline Characteristics
	Training Cohort							Validation Cohort (ADNI)
Characteristics	All patients	CN	SCD	MCI	AD	Non-AD	P-value*	All patients	CN	MCI	AD	P-Value*
	(N = 609)	(N = 238)	(N = 118)	(N = 135)	(N = 89)	(N = 29)		(N = 284)	(N = 97)	(N = 124)	(N = 63)
Demographics
Age, yearsa	65	64	66	65	67	67	0.003*	77	77	77	77	0.9
	(60, 70)	(57, 69)	(62, 70)	(60, 71)	(58, 71)	(63, 70)		(72, 81)	(72, 82)	(71, 81)	(73, 81)
Education, yearsa	12	12	12	11	9	9	<0.001*	16	17	16	16	0.047*
	(9, 14)	(10, 15)	(10, 14)	(9, 13)	(6, 12)	(7, 10)		(14, 18)	(16, 19)	(14,18)	(14,18)
Sex (Male), N(%)b	227	92	39	44	35	17	0.085	128	43	57	28	>0.9
	0.373	0.387	0.331	0.326	0.393	0.586		0.451	0.443	0.46	0.444
BMI, (kg/m2)a	23.27	23.51	23.52	23.17	22.68	22.99	0.2
	(21.36, 25.39)	(21.75, 25.80)	(21.11, 26.14)	(21.14, 24.90)	(21.13, 25.07)	(20.87, 24.99)
APOE ε4+, N(%)b	161	51	17	40	47	6	<0.001*	124	30	50	44	<0.001*
	0.264	0.214	0.144	0.296	0.528	0.207		0.437	0.309	0.403	0.698
Neuropsychological tests
MMSEa	27	28	28	27	17	20	<0.001*	27	29	27	21	<0.001*
	(25, 29)	(27, 29)	(27, 29)	(25, 28)	(14, 20)	(18, 22)		(24, 29)	(28, 30)	(26, 29)	(14, 24)
ACE-III-CVa	75	82	79	70	48	52	<0.001*
	(64, 83)	(77, 88)	(75, 85)	(63, 76)	(37, 57)	(42, 57)
MoCA_Ba	24	26	25	21	13	13	<0.001*
	(19, 27)	(25, 28)	(23, 27)	(19, 23)	(9, 16)	(10, 16)
AVLT	4	5	4	2	0	2	<0.001*
delayed recalla	(2, 6)	(4, 7)	(3, 6)	(0, 3)	(0, 0)	(0, 2)
AVLT	21	22	21	18	16	18	<0.001*
recognitiona	(19, 23)	(21, 23)	(21, 23)	(16, 20)	(12, 18)	(15, 20)
BNTa	23	25	24	20	17	19	<0.001*
	(20, 26)	(23, 27)	(22, 26)	(18, 23)	(13, 22)	(16, 21)
AFTa	15	17	16	12	9	10	<0.001*
	(12, 18)	(15, 20)	(13, 18)	(10, 14)	(7, 12)	(8, 10)
STT-Aa	48	44	45	53	64	71	<0.001*
	(39, 59)	(37, 54)	(38, 54)	(45, 69)	(51, 92)	(58, 97)
STT-Ba	131	116	125	150	167	195	<0.001*
	(105, 162)	(99, 144)	(103, 148)	(127, 188)	(135, 206)	(149, 246)
ADLa	20	20	20	20	22	21	<0.001*
	(20, 20)	(20, 20)	(20, 20)	(20, 20)	(20, 24)	(20, 24)
FAQa	0	0	0	0	4	3	<0.001*
	(0, 1)	(0, 0)	(0, 0)	(0, 1)	(1, 9)	(0, 7)
